# Supplementary material for: Tumor M2-PK: A novel urine marker of bladder cancer
Source: PLoS One. 2019 Jun 27;14(6):e0218737. doi: 10.1371/journal.pone.0218737 (PMC6597081; doi:10.1371/journal.pone.0218737)
Supplement: S1 Table — (XLS) [file pone.0218737.s002.xls]

## Sheet: Final urine specimen - PKM2 Stu
SEX	age	Clinical Stage	Clinical Grade	Histology	Pathological Stage	Pathological Grade	Histology	Cytology	Tumor M2-PK
M	77				T2: invasive into musclaris propria		Transitional	NA	46.16
F	58	Ta: non-invasive papillary	High Grade	Transitional				NA	195.714
M	72	Ta: non-invasive papillary	Low Grade	Transitional				NA	9.24481
M	82	Ta: non-invasive papillary	Low Grade	Transitional				NA	12.5975
M	57	Ta: non-invasive papillary	High Grade	Transitional				NA	0
M	71	Ta: non-invasive papillary	High Grade	Transitional				NA	25.8091
M	62				T3: invasive into pervisecial fat		Transitional	NA	123.535
M	89	Ta: non-invasive papillary	High Grade	Transitional				Positive	780.087
M	74	Ta: non-invasive papillary	Low Grade	Transitional				NA	123.768
M	76				Ta: non-invasive papillary		Transitional	NA	26.8216
M	76	Ta: non-invasive papillary	Low Grade	Transitional				NA	54.5062
F	81	Tis: carcinoma in situ	High Grade	Transitional				NA	9.14523
F	59				Ta: non-invasive papillary		Transitional	NA	33.8257
F	63	Ta: non-invasive papillary	High Grade	Transitional				Negative	4.0166
F	73	T1: invasive into lamina propria	High Grade	Transitional				NA	894.09
M	74	T1: invasive into lamina propria	High Grade	Transitional				Atypical	75.668
F	63	Ta: non-invasive papillary	Low Grade	Transitional				NA	39.2863
F	64	Ta: non-invasive papillary	Low Grade	Transitional				NA	91.917
M	54	Tis: carcinoma in situ	High Grade	Transitional				Atypical	93.195
F	43	Ta: non-invasive papillary	Low Grade	Transitional				Negative	24.0498
M	75				Tis: carcinoma in situ		Transitional	NA	9.17842
M	58				T1: invasive into lamina propria		Transitional	NA	83.2531
M	71				T2: invasive into musclaris propria		Transitional	NA	888.967
F	92	T1: invasive into lamina propria	High Grade	Transitional with Differentiation				NA	19.1701
M	60	Ta: non-invasive papillary	Low Grade	Transitional				NA	2.20747
F	73	T2: invasive into musclaris propria	High Grade	Transitional		High Grade		NA	49.4938
M	77				T1: invasive into lamina propria		Transitional	NA	598.428
M	72				T3: invasive into pervisecial fat		Transitional	NA	32.7303
F	67	Ta: non-invasive papillary	Low Grade	Transitional				Negative	155.657
M	64	Ta: non-invasive papillary	Low Grade	Transitional				NA	3.05394
F	48	T2: invasive into musclaris propria	High Grade	Varient				Suspicious	115.457
M	72	Ta: non-invasive papillary	High Grade	Transitional				NA	102.606
M	85	T1: invasive into lamina propria	High Grade	Transitional with Differentiation				NA	220.143
M	68	Ta: non-invasive papillary	Low Grade	Transitional				NA	4.16598
M	62	Ta: non-invasive papillary	Low Grade	Transitional				NA	215.314
M	69	T1: invasive into lamina propria	High Grade	Transitional				NA	873.479
M	71				T3: invasive into pervisecial fat		Transitional	NA	63.917
M	53				T2: invasive into musclaris propria		Transitional	NA	187.943
M	60	T1: invasive into lamina propria	High Grade	Transitional				NA	12.1826
M	54				T2: invasive into musclaris propria		Transitional	NA	31.8838
M	56	Carcinoma in situ						NA	2.29046
M	60	Flat urothelial carcinoma in-situ						NA	0.896266
M	78	High grade urothelial carcinoma						NA	208.429
M	64	High-grade urothelial (transitional cell) carcinoma						NA	0.257143
M	82	Invasive high grade urothelial (transitional cell) carcinoma						NA	6.6
F	42	Sarcomatoid carcinoma and Urothelial carcinoma in-situ						NA	202.857
M	81	Invasive, high grade papillary urothelial carcinoma						NA	208.171
F	77	High grade urothelial (transitional cell) carcinoma						NA	189.543
M	35	Invasive, high grade papillary urothelial carcinoma						NA	166.629
M	60	Invasive high grade papillary urothelial carcinoma						NA	760.524
